# Supplementary material for: OKEN: A Supervised Evolutionary Optimizable Dimensionality Reduction Framework for Whole Slide Image Classification
Source: Bioengineering (Basel). 2025 Jul 4;12(7):733. doi: 10.3390/bioengineering12070733 (PMC12292405; doi:10.3390/bioengineering12070733)
Supplement: Supplementary file 1 [file bioengineering-12-00733-s001.zip]

Archive with 1 entries (1 files):
- bioengineering-3682285-supplementary.pdf
